# Supplementary material for: Exploration of DNA processing features unravels novel properties of ICE conjugation in Gram-positive bacteria
Source: Nucleic Acids Res. 2022 Jul 18;50(14):8127–42. doi: 10.1093/nar/gkac607 (PMC9371924; doi:10.1093/nar/gkac607)
Supplement: gkac607_Supplemental_Files [file gkac607_supplemental_files.zip]

Archive with 2 entries (2 files):
- Laroussi et al - Suppl Figures - Revised.pdf
- Laroussi et al - Suppl Mat - Revised.pdf
